# Supplementary material for: Dioscin Ameliorates Hyperuricemia-Induced Atherosclerosis by Modulating of Cholesterol Metabolism through FXR-Signaling Pathway
Source: Nutrients. 2022 May 9;14(9):1983. doi: 10.3390/nu14091983 (PMC9101489; doi:10.3390/nu14091983)
Supplement: Supplementary file 1 [file nutrients-14-01983-s001.zip]

Archive with 1 entries (1 files):
- nutrients-1701840-supplementary.pdf
